# Supplementary material for: HSP90 Inhibitor PU-H71 in Combination with BH3-Mimetics in the Treatment of Acute Myeloid Leukemia
Source: Curr Issues Mol Biol. 2023 Aug 23;45(9):7011–26. doi: 10.3390/cimb45090443 (PMC10529370; doi:10.3390/cimb45090443)
Supplement: Supplementary file 1 [file cimb-45-00443-s001.zip]

Archive with 1 entries (1 files):
- cimb-2552398-supplementary-done.pdf
